# Supplementary material for: Activin receptor-like kinase5 inhibition suppresses mouse melanoma by ubiquitin degradation of Smad4, thereby derepressing eomesodermin in cytotoxic T lymphocytes
Source: EMBO Mol Med. 2013 Oct 11;5(11):1720–39. doi: 10.1002/emmm.201302524 (PMC3840488; doi:10.1002/emmm.201302524)
Supplement: Supplementary file 4 [file emmm0005-1720-SD4.txt]

EMBO MolecularMedicine  PeerReview ProcessFile- EMM-2013-02524
 
 
© EMBO 1 
 
 
 
 
Activinreceptor-like kinase5 inhibition suppresses mouse 
melanomabyubiquitindegradationofSmad4,thereby
derepressing Eomesodermin in cytotoxic T lymphocytes 
 
Jeong-HwanYoon,SuMyungJung,SeokHeePark,MitsuyasuKato,TadashiYamashita,In-Kyu
Lee,KatsukoSudo,SusumuNakae,JinSooHan,Ok-HeeKim,Byung-ChulOh,TakayukiSumida,
MasahikoKuroda,Ji-HyeonJu,KyeongCheonJung,SeongHoePark,Dae-KeeKim,andMizuko
Mamura 
 
Correspondingauthor:MizukoMamura, TokyoMedicalUniversity
 
 
 
 
Review timeline: Submissiondate: 24 January 2013
 EditorialDecision: 28 February 2013
 Revisionreceived: 19 July 2013
 EditorialDecision: 31 July 2013
 Revisionreceived: 20 August2013
 EditorialDecision: 23 August2013
 Revisionreceived: 25 August2013
 Accepted: 06 September2013
 
 
 
 
TransactionReport:
 
(Note:With the exception ofthe correction oftypographicalor spelling errors thatcould be a source ofambiguity,
letters and reportsare notedited.The originalformatting oflettersand referee reportsmaynotbe reflected in this 
compilation.)
 
 
 
Editors: CélineCarret/ Roberto Buccione
 
 
 
1stEditorialDecision 28 February 2013
ThankyouforthesubmissionofyourmanuscripttoEMBO MolecularMedicine.Wehavenow 
heard back from thetwo refereeswhom weasked to evaluateyourmanuscript.Although the
referees find the study to be of potentialinterest,they also raise a number of concerns thatneed to 
beaddressed in amajorrevision ofyourmanuscript. 
 
Asyouwillseefrom thereportsbelow,concernsfrom bothrefereesaremainlyofanexperimental
nature,butthey do insistthatbetterquality and morecontrolled assaysshould beperformed.In 
addition,mechanistic insightshould be provided.Referee 2 would also like to see a better
integration of the results within the accepted literature. 
 
In our view the suggested revisions would render the manuscriptmuch more compellingand 
interesting to a broad readership. We therefore hope that you will be prepared to undertake the 
recommended experimentalrevision.
 
PleasenotethatitisEMBO MolecularMedicinepolicytoallow asingleroundofrevisiononlyand
that, therefore, acceptance orrejection ofthe manuscriptwilldepend on the completenessofyour
responses included in the next,finalversion of the manuscript.EMBO MolecularMedicine  PeerReview ProcessFile- EMM-2013-02524
 
 
© EMBO 2 
Asyouknow,EMBO MolecularMedicinehasa"scoopingprotection"policy,wherebysimilar
findings thatare published by others during review or revision are not a criterion for rejection. 
However,Idoaskyoutogetintouchwithusafterthreemonthsifyouhavenotcompletedyour
revision,to update us on the status.Please also contactus as soon as possible if similarwork is 
published elsewhere.
 
I look forward to receiving your revised manuscript.
 
***** Reviewer'scomments***** 
 
Referee#1(CommentsonNovelty/ModelSystem): 
 
Thisisahighlyinterestingpaper,howeversometechniquesappearnotproperly controlled. These 
results need to be validated and consolidated.
 
Referee#1(Remarks):
 
In this reportinhibition of TGF-betatypeIreceptorkinaseactivity isshown to suppressmouseB16 
melanomaprogressionbyinducingthedegradationofSmad4inCD8+T-cells.Consistentwith this
finding,T-cellspecific deletion ofSmad4 inhibitsmelanoma progression.Furthermore,T-box 
transcription factor Eomesodermin was identified as specific target that is repressed by TGF-betain 
a Smad3/4-dependentmannerin CD8+ cells.
 
In generalthe experiments are wellperformed and conclusions are supported by data.
 
Specificcomments:
 
1.Poximity ligation (PLA)experimentsareshown in Fig.2 and 3.Moreexperimentaldetailis
needed.Atpresentitsunclearhow these experiments were performed and controlled.Were no 
signals obtained when one antibody was added? DifferentialPSmad2 PLA data (and no effecton 
total level of Smad2 and Smad3) need to be consolidated with Western blot analysis. 
In Figure 3a:When positive signals are obtained with Smad4 antibody and ubiquitin antibody, this 
doesnot(necessarily)mean thatSmad4 isubiquitinated.PLA only demonstratesthattheproteins
are in close proximity.Isthere a PLA signalforSmad2 and ubiquitin? 
 
 
2.TheALK5inhibition induced ubiquitination of Smad4 as shown in Fig. 3B data do not look 
convincing.Smad4 ubiquitination laddercan notbe seen.Mostofthe Ub-Smad4havealower
molecularweightthanSmad4?
Itis unclear how this assay was performed.Itneeds to bedoneunderdenaturing conditions:
otherwiseno distinction can bemadebetween Smad4 proteinsthathavebeen covalently modified 
by ubiquitin and protentsthatinteractwith Smad4 (noncovalently)thatareubiquitinated.Thisassay 
needsto berepeated and performed in a differentmanner.
 
 
3.Themechanism forselectiveSmad4 degradation in CD8 cellsisunclear.Theauthorscould 
investigate the possible involvement of Smurf. 
 
4.IsEomeprotein differentially expressed in CD8 cellsin vivo upon Smad4 deletion in CD8+ T 
cellsorupon ALK5 inhibition?
 
 
Referee#2(CommentsonNovelty/ModelSystem): 
 
ThemodelchosenisfinebutwouldhavebeenimprovedbyanalysisofTIL ratherthanLN cells,
purification ofspecificimmunesubsetsby flow cytometry priorto geneexpression analysis,and 
moredetailedproofthattheanti-tumor effects are fully due to the impact on CD8 T-cells.
 
 EMBO MolecularMedicine  PeerReview ProcessFile- EMM-2013-02524
 
 
© EMBO 3 
Referee#2(Remarks):
 
Themanuscript"Activinreceptor-like kinase5 inhibition suppresses mouse melanoma by ubiquitin 
degradation ofSmad4,thereby derepressing Eomesodermin in cytotoxic T lymphocytes" detailsa 
complex mechanism by which ALK5 inhibition blockselementsofTGF-b signalling leading to 
improved anti-tumor CTL responses. 
 
Overallthisisagoodmanuscriptworthy of publication;however,there are few items of concern 
generally:
1)A moreconcretedemonstration thattheeffectsoftheinhibitorson restricting tumorgrowth are
fully attributable to theireffects on the CD8 T-cellcompartmentare needed.Minimally,
immunocompromised (RAG-KO,Nudeetc)micebearingtumorscouldbetreatedshowingno
change in tumorgrowth.An idealexperimentmightbe to antibody deplete CD8,CD4,NK1.1 cells
and show in each case how much ofthe efficacy ofthe inhibitorsislost.
2)Theauthorsneed to discriminatebetween increasesin cytotoxicort-box transcription factorsat
the gene expression level in the overall node vs. on a per cell basis. In a few cases they insinuate 
these have increased "in CD8 cells in the dLN" when they have shown thatthe numbersofCD8 
cellsin the node have been increased substantially - thus we don't know if the higher Granzyme 
RNA (forexample)isduetomoreCD8cells,ahigherpercellexpressionofGranzyme,orboth.
Theflow plotsgenerally following the RNA analysis are helpful and show changes on a per cell 
basis.In thefuture,theauthorsmay wish to sortpurepopulationsofCD8 cellsfrom thedLN for
geneexpression analysiswhich would allow them to discriminatebetween changesin per cell
expression levelvs.changesin the density ofCD8 cellsin the overallLN.We hope the authorsin 
the future will also consider analyzing TIL instead of dLN cells as the results can often be quite 
distinct.
3)Theauthorsassertthatdegradation of Smad4 leads to de-repression of Eomesodermin;however,
Ichiyama and Yoshimura (2011) published thatTGF-b mediated repression ofEomeswasthrough a
JNK driven,Smad-independent (at least Smad2 and 3 independent) pathway. The authors need to 
morethoroughly describehow theirdataintegrateswith thepublished pathway. 
4)Lack ofinduction ofIFN-g in concertwith Eomesinduction isunusualgiven thatEomes
(+Runx3) drives IFN-g expression moreso than itdoesGranzymeB.Ibelievethelack ofIFN-g 
induction seen by the authors in Figure 6 and elsewhere may be due to their activation of their T-
cellsin vitro using aCD3/aCD28 beads.These beadsare the bestreagentsformeasuring 
proliferativechanges;however,PMA/Ionomycin stimulation isgenerally superior for studying in 
vitro IFN-g production.
 
MinorSpecifics:
In the abstractthe sentence starting with "Notably,progression....melanoma-bearing mice"isarun-
on and unclearand should bere-worked.
CallingEomes"theessentialT-box transcription factorforCTL functions" in the abstractis
overstated given thatIntelkoferand Reinershowed thatEomes-/- CTLarefullyfunctional.
In the introduction "heteromeric" is a notword.Perhaps heterodimeric? 
Itwould be nice to hear atleasta speculative explanation forwhy Alk5 inhibition leadsto Smad4 
downregulation in CD8 T-cellbutnotCD4 T-cellsorB16 tumorcellsasthismechanism iscritical
to the postulated effect of the inhibitors. 
 
 
 
1stRevision - authors'response 19 July 2013
Wewouldliketo thank the editor and referees for their precious comments. We described the details 
oftheexperimentalproceduresand performed thesuggested experiments.Wehaveincluded the
commentsby the refereesin bold,which are followed by ourresponse. 
 
Referee 1.
Instructive comments and suggestions by the referee led us to elaborate on the detection of 
endogenousubiquitinated Smad4 in CD8+ T cells.
 EMBO MolecularMedicine  PeerReview ProcessFile- EMM-2013-02524
 
 
© EMBO 4 
1.Poximityligation (PLA)experimentsareshown in Fig.2 and 3.Moreexperimentaldetailis
needed.Atpresentitsunclearhow these experimentswere performed and controlled.Were no 
signals obtained when one antibody was added? 
WeclarifiedtheprotocolofPLAbydetailedexplanationinMaterialsandMethods,
Immunocytochemistry,page 20-21 in therevised version.Weperformed singlerecognition assay 
using DuolinkIIFluorescencekit(OLINK)withoneprimaryantibodycorrespondingtoeach
protein (rabbitanti-Smad2,rabbitanti-Smad3,rabbitanti-phospho-Smad2,rabbitanti-phospho-
Smad3,andrabbitanti-Smad4)andthe secondary anti-rabbitantibodies conjugated with 
oligonucleotides(PLA probe anti-rabbitPLUS and PLA probe anti-rabbitMINUS)to clearly detect 
and quantify the low level-endogenousproteinsin primary lymph node cellsfreshly isolated from 
the melanoma-bearing mice.Weusedtwodifferentprimaryantibodiesraisedfrom differentspecies 
againsteach protein,the secondary anti-rabbitantibody and the secondary anti-mouseantibody
conjugated with oligonucleotides(PLA probe anti-rabbitPLUS and PLA probe anti-mouseMINUS)
to detecttheinteraction oftwo proteins(rabbitanti-Smad2and mouseanti-ubiquitin,rabbitanti-
Smad3andmouseanti-ubiquitin,rabbitanti-Smad4andmouseanti-ubiquitin,mouseanti-Smad2/3
and rabbitanti-Smad4).CD8 was stained with conventionalstaining method using primary anti-
CD8antibodyandsecondary Alexa Fluor488 conjugated anti-ratIgG. 
DifferentialPSmad2PLAdata(andnoeffectontotallevelofSmad2andSmad3)needtobe
consolidated with Western blotanalysis. 
 WesternblotanalysisconfirmedthePLAdatashowingtheinhibitoryeffectofEW-7197 on 
phosphorylation ofSmad2/3 withoutaffecting totallevelofSmad2/3 in lymph nodesorin CD8+ T 
cellsin melanoma-bearing mice(Fig 2G in therevised version,2 independently pooled 
samples/group).
 
In Figure 3a: When positive signals are obtained with Smad4 antibodyand ubiquitin antibody,this
doesnot(necessarily)mean thatSmad4 isubiquitinated.PLA onlydemonstratesthattheproteins
arein closeproximity.Istherea PLA signalforSmad2 and ubiquitin?  
 PLA didnotdetectthesignals(closeproximity<40nm)forinteractionbetweenSmad2and
ubiquitin orinteraction between Smad3 and ubiquitin (Supporting Information Fig S7 in therevised 
version).
  
2.TheALK5 inhibition induced ubiquitination ofSmad4 asshown in Fig.3B data do notlook
convincing.Smad4 ubiquitination laddercannotbeseen.MostoftheUb-Smad4 havea lower
molecularweightthanSmad4?
Itis unclear how this assay was performed.Itneeds to be done under denaturing conditions: 
otherwise no distinction can be made between Smad4 proteins thathave been covalently modified by 
ubiquitin and protentsthatinteractwith Smad4 (non-covalently)thatare ubiquitinated.Thisassay 
needsto berepeated and performed in a differentmanner.
 Weclarified the protocolto detectlow-level endogenous ubiquitinated Smad4 in the limited 
amountofsamplesfrom the draining lymph node CD8+ cellsofmelanoma-bearing miceusing an 
UbiQapture-Q kit(EnzoLifeSciences)(Materials and Methods,page 22 in therevised version).We
repeated the experimentto clearly show the Ub-Smad4withhighermolecularweightthanSmad4
(Fig 3B in the revised version).Because only the limited number of CD8+ cellscould be obtained 
from dLNs (<106 CD8+ cells/mouse,5-7 micewerepooled foronesample),wecould notperform 
otherassays.TheUbiQapturekitrelieson aproprietary peptidethatmimicsaUBA (ubiquitin 
associating)domain from anotherprotein bound to the resin,according to the manufacturer.In 
theory, it is possible that the UbiQapture matrix might pull down also proteins that interact with a 
ubiquitinated proteinsbound to it,astherefereepointed out,butiftheseco-pulled down proteinsare
notcovalently ubiquitinated,they willnotshow up in the WB analysis.
 Toaddressthereferee’scomment,weperformedimmunoprecipitationwithanti-Smad4antibodyto
detectubiquitinated Smad4 underdenaturing condition using primary mouseCD8+ cells(2×107 
CD8+ cells/sample)stimulated in vitro in thepresenceorabsenceofEW-7197 orMG132 (Fig 3D,
MaterialsandMethodsinpage22-23 in therevised version).Wedissociated non-covalentprotein 
interactions with 1% SDS and boiling for10 min forthis assay as following the referee’s comment. EMBO MolecularMedicine  PeerReview ProcessFile- EMM-2013-02524
 
 
© EMBO 5 
 
3.Themechanism forselectiveSmad4 degradation in CD8 cellsisunclear.Theauthorscould 
investigate the possible involvement of Smurf. 
 In addition to the discussion of possible involvementof Smurf and other E3 ligases in page 12 in 
the first version, we performed theexperimentsto knockdown Smurf1 and/orSmurf2 by shRNA in 
CD8+ cellsasfollowing the referee’ssuggestion.We found thatknockdown ofSmurf1/2 alone orin 
combination did notaffectdown-regulation of Smad4 protein by EW-7197 (SupportingInformation 
FigS8intherevisedversion).We confirmed Smurf1/2 knockdown by quantitative RT-PCR.
WesternblotwiththeantibodiesagainstSmurf1orSmurf2(SantaCruz)failedtodetectthe
endogenousproteinsin mouse primary CD8+ T cells(datanotshown). Irrelevance of Smurf1/2 in 
ALK5inhibition-induced ubiquitin-mediateddegradationofSmad4wasdescribedinpage8inthe
resultsection and in page 14 in the discussion section in the revised version.
 
4.IsEomeprotein differentiallyexpressed in CD8 cellsin vivo upon Smad4 deletion in CD8+ T 
cellsorupon ALK5 inhibition? 
 In addition to the data showing the normalT cellhomeostasis in vivo upon T cell-specific Smad4 
deletion orupon ALK5 inhibition in SPF environmentin Fig 4 in thefirstversion, weconfirmedthe
low expression of Eomes protein in CD8+ T cellsaswellasnormalhomeostasisofimmunecellsin
16 week-old Cd4Cre;Smad4+/+, Cd4Cre;Smad4+/fl, and Cd4Cre;Smad4fl/fl miceorinC57BL/6mice
treated with gastric juice or EW-7197 for8 weeksin the absence of melanoma challenge (Fig 7 and 
in page 10-11 in therevised version).
 
 
Referee2.
 
Wedeeplyappreciatethereviewer’sinstructivecomments.Weperformedallthesuggested 
experiments,which significantly improved ourmanuscript. 
 
1)A moreconcretedemonstration thattheeffectsoftheinhibitorson restricting tumorgrowth are
fully attributable to their effects on the CD8 T-cellcompartmentare needed.Minimally,
immunocompromised (RAG-KO,Nudeetc)micebearingtumorscouldbetreatedshowingno
change in tumorgrowth.An idealexperimentmightbe to antibody deplete CD8,CD4,NK1.1 cells
and show in each casehow much oftheefficacyoftheinhibitorsislost. 
 In addition to the discussion on CD8+ T-cellcompartmentasthe main targetofTGF-β antagonism 
withthepreviousreportsinthereferences(Donkoretal,2011;Goreliketal,2001;Nam etal,2008; 
Zhangetal,2005),weperformedtheprimarilyrecommended experiments to delete CD8+, CD4+ or
NK cellsbyanti-CD8,anti-CD4,oranti-asialo GM1 antibody,respectively (deletion ofspecific cell
compartmentwasconfirmed in Fig 6F and SupportingInformationFig13). As shown in Fig 6A, 
6B,and 6E and page10 in therevised version,weconfirmed thattheanti-melanomaeffectofthe
ALK5inhibitorwascompletelyabolishedbydeletionofCD8+ cells. EW-7197 showed significant
anti-tumor efficacy in CD4+-deleted orNK-deleted mice(Fig 6C and 6D).Effectof EW-7197 on 
tumor growth and CD8+ T cellexpansionwasslightlyreducedinNK-deleted mice(Fig.6D and 6F).
TheefficacyofEW-7197 following each antibody treatmentwascalculated asa% ofthemaximum 
therapeutic effect observed in the group treated with control IgG (Fig 6E). These data are consistent 
withthepreviousreportbyNam etal,2008,showingthattheefficacyofneutralizinganti-TGF-β 
antibody on a 4T1 mammary tumormodelmainly dependson CD8+ T cells.
 
2)Theauthorsneed to discriminate between increasesin cytotoxicort-boxtranscription factorsat
the gene expression level in the overall node vs. on a per cell basis. In a few cases they insinuate 
these have increased "in CD8 cells in the dLN" when they have shown that the numbers of CD8cells
in the node have been increased substantially - thus we don't know if the higher Granzyme RNA (for 
example)isdue to more CD8 cells,a higherpercellexpression ofGranzyme,orboth.The flow EMBO MolecularMedicine  PeerReview ProcessFile- EMM-2013-02524
 
 
© EMBO 6 
plotsgenerallyfollowing theRNA analysisarehelpful and show changes on a per cell basis. In the 
future, the authors may wish to sort pure populations of CD8 cells from the dLN for gene expression 
analysiswhich would allow them to discriminatebetween changesin percellexpression levelvs.
changesin thedensityofCD8 cellsin theoverallLN.
 WeconfirmedthatincreasesinEomesandcytolyticmoleculesatthegeneexpressionlevelwere
both in theoverallnodeand on apercellbasis.Wesorted outCD8+ cellsfrom the dLNsto repeat
quantitativeRT-PCR (Fig1E,4E,and5C).GeneexpressionpatternsinsortedCD8+ dLN cellswere
similarto those in the whole dLNs with 5- to 10-fold increases in the expression levels due to the 
enrichmentofCD8+ cells(Supporting Information Fig 3D,3E,9C,and 10D).Because ofthe limited 
space,we show the overlay histograms in Fig 5A and show the dotplots in Supporting Information 
FigS10A andB.Theseresultsobtainedfrom quantitativeRT-PCR anddotplotsshow thatboth
mRNAandproteinlevelsofEomesandcytolytic molecules in CD8+ cellswere increased on a per
cellbasis.Thus,increase in Eomesand cytolytic moleculesatthe mRNA expression levelin the 
wholedLNswasduetothechangesin both percellexpression leveland the density ofCD8+ cells
(Fig 1C and 4C).
 
WehopetheauthorsinthefuturewillalsoconsideranalyzingTILinsteadofdLNcellsastheresults
can often be quite distinct.
 WeinvestigatedTILsasfollowingthereferee’sadvice.TILswereremarkablyincreasedin
EW7197-treated or Cd4Cre;Smad4fl/fl mice,whichwerebarelyobservedinthevehicle-treated 
controlorwild type controlCd4Cre;Smad4+/+ mice(SupportingInformationFigS3F andS9D in
the revised version, more than 1,000,000 events/sample acquired).Consistentwith the 
immunohistochemistry detecting themelanoma-infiltrating CD8+ T cellsonlyinEW7197-treated or 
Cd4Cre;Smad4fl/fl mice(Fig1H,4H,and 5D in the firstversion,Fig 1I,4I,and 5E in the revised 
version),CD8+ T cellswerenotdetectedinTILsisolatedfrom thevehicle-treated control or wild 
type control Cd4Cre;Smad4+/+ mice, whereas significant CD8+ T cellsexpressinghighlevelsof
EomeswerepresentinTILsisolatedfrom EW7197-treated or Cd4Cre;Smad4fl/fl mice(Fig1H,4H,
and 5D).Proportionsofthe immune cellsubsets in TILs showed no significantdifferences among 
the groups (Supporting Information Fig S12), although absolute numbers of TILs were different. 
 
3)Theauthorsassertthatdegradation ofSmad4 leadsto de-repression ofEomesodermin;however,
Ichiyama and Yoshimura (2011) published thatTGF-b mediated repression ofEomeswasthrough a 
JNK driven,Smad-independent (at least Smad2 and 3 independent) pathway.Theauthorsneed to 
morethoroughlydescribehowtheirdataintegrateswiththepublishedpathway.
 WeaddedmoredetaileddiscussiononthereportbyIchiyamaandYoshimura(2011)inpage15in
the revised version:“Bycontrast,ithasbeenreported that TGF-β suppressesEomesviaSmad2/3-
independent, JNK-dependentsignallingin Th17 induction (Takimoto et al, 2010; Ichiyama etal,
2011).Discrepancy between their reports and our study mightbe due to severalreasons:TGF-β 
signallingpathwaysto suppress Eomes mightbe differentbetween CD4+ and CD8+ T celleffector
subsets,Smad4 was notinvestigated in theirreports,they used T cells from LckCreSmad2fl/flSmad3-/- 
(Smad2/3-DKO)orLckCreSmad2fl/flSmad3+/- (Smad2cKO/Smad3hetero) mice,so thatSmad4 alone
orSmad4 and haploid expression ofSmad3 could stilltransduceTGF-β signallingto repress the 
Eomes gene according to ourfindings (Fig 9A and B).They speculated JNK-dependent,Smad2/3-
independent pathway from the similar attenuating effect of ALK5inhibitor,SB431542andJNK 
inhibitor, SP600125 on Eomes repression in T cells stimulated with TCR and TGF-β.However,
specificity ofALK5 inhibitors forSmad-mediatedTGF-β signallingpathway (Akhurst& Hata,
2012;Flavelletal,2010;Hawinkelsetal, 2011; Jin etal,2011)and cooperation ofSmad3 and 
Smad4withc-Jun/c-FostomediateTGF-β-induced transcription (Zhang et al, 1998) suggest that 
both Smad3/4 and JNK pathwaysareinvolved in TGF-β-induced Eomes suppression.”  
 If TGF-β ligand antagonists,such as neutralizing anti-TGF-β antibodiesand soluble TGF-β II 
receptor,which block allthe intracellular TGF-β signallingpathwaysshowed thesameattenuating 
effectwith JNK inhibitoron Eomessuppression,whereasALK5 inhibitors,which specifically block 
Smadpathwayfailedtoshow suchanattenuatingeffect,onecouldconcludethatTGF-β suppresses
EomesviaJNK-dependent, Smad-independent signalling. The report by Zhang et al is the important 
reference to show the mergence of Smad pathway and the downstream of JNK.
 EMBO MolecularMedicine  PeerReview ProcessFile- EMM-2013-02524
 
 
© EMBO 7 
4)Lackofinduction ofIFN-g in concertwith Eomesinduction isunusualgiven thatEomes
(+Runx3) drives IFN-g expression more so than itdoes Granzyme B.Ibelieve the lack ofIFN-g 
induction seen by the authors in Figure 6 and elsewhere may be due to the activation of the T-cells
in vitro using aCD3/aCD28 beads. These beads are the best reagents for measuring proliferative
changes;however,PMA/Ionomycin stimulation isgenerally superiorforstudying in vitro IFN-g 
production.
 WeconfirmedthatexpressionpatternsofIFN-γ (mRNA and protein) in Smad4-/- orSmad4+/+ CD8+ 
T cellsstimulatedwithPMA andionomycinfor6,24,and48h(FigS15andpage11intherevised
version)weresimilarto thosein CD8+ T cellsstimulatedwithanti-CD3/CD28antibodiesfor72hin
vitro (Fig 7A,B,D,and E in thefirstversion,Fig 8 A,B,D,andEintherevisedversion),andthose
in CD8+ T cellsfrom thedraininglymphnodesofmelanoma-bearing mice,which werere-
stimulated with PMA and ionomycin for1-4 h ex vivo (Fig 6A-C inthefirstversion,Fig5A-C in
the revised version). We did not show the data of CD8+ T cellsstimulatedwithPMA andionomycin
for72 h,because mostof the cells were dead. 
 AstherefereesuggestedthatRunx3cooperateswithEomesintranscriptionofIFN-γ and the 
cytolytic molecules,Runx3 also cooperateswith Smad3/4 to regulate human germ-line IgA genes 
(Pardalietal,2000;Zhang etal,2000).We discussed thatthe possible mechanism of the 
discrepancy in theexpression ofEomesand IFN-γ in CD8+ T cellsmightbethatthecooperationof
Runx3withSmad4is required for Eomes to induce IFN-γ, but not to induce the cytolytic molecules 
(Discussion,page 15 in the revised version).
 
MinorSpecifics:
In the abstractthe sentence starting with "Notably,progression....melanoma-bearing mice"isa run-
on and unclearand should bere-worked.
 Wehaveamendedthetextintheabstractbydividingthesentenceintotwosentences(thesecond
and fifth sentencesin the revised abstract). 
 
CallingEomes"theessentialT-boxtranscription factorforCTL functions"in theabstractis
overstated given thatIntelkoferand Reinershowed thatEomes-/- CTLarefullyfunctional.
 Wedeletedtheword“essential”andcorrectedthedescription“the T-box transcription factor
regulating CTLfunctions”intheabstract.
 
In the introduction "heteromeric"isa notword.Perhapsheterodimeric? 
 R-Smad-Smad4complexescanbeheterodimersorheterotrimers.Pleaserefertothereferencessuch
asMassagueetal,2005,Brownetal,2007,Hawinkelsetal,2011,whichusetheword
“heteromeric” to describe R-Smad-Smad4complexes.
 
Itwould be nice to hear atleasta speculative explanation for why Alk5 inhibition leads to Smad4 
down-regulation in CD8 T-cellbutnotCD4 T-cellsorB16 tumorcellsasthismechanism iscritical
to the postulated effect of the inhibitors. 
 AmongthecandidateE3ligasestoinduceubiquitin-mediateddegradationofSmad4inCD8+ T 
cells,which we discussed in page 12 in the firstversion,ithasbeen reported thatIL-7 modulates
TGF-β signallingviaSmurf2 activity in CD8+ T cells(Pellegrinietal,2009).Atthereferee1’s
suggestion,we investigated the possible involvementofSmurf1/2.However,knockdown ofSmurf1 
and/orSmurf2 by shRNA did notaffectEW-7197-induced Smad4 down-regulation in CD8+ T cells
(SupportingInformationFigS8andpage7intherevisedversion).Thus far,too little is known 
aboutubiquitination ofSmadsin immune cellsto speculate asto the possible mechanismsofour
finding morethanthediscussionsinpage14intherevisedversion.
 
 
 EMBO MolecularMedicine  PeerReview ProcessFile- EMM-2013-02524
 
 
© EMBO 8 
2nd EditorialDecision 31 July 2013
ThankyouforthesubmissionofyourrevisedmanuscripttoEMBO MolecularMedicine.Wehave
now heard back from thetwo Reviewerswhom weasked to re-evaluate yourrevised manuscript. 
 
YouwillseethatwhileReviewer2isnow satisfied,Reviewer1pointstoremainingissuesthat
preventusfrom considering publication atthistime. 
 
Specifically,Reviewer1hassomeimportantremainingconcernsonthePLA andubiquitination
experiments. S/he disagrees on the interpretation of the PLA signal and the quality of controls for 
these experiments. Furthermore, this Reviewer is concerned that only very little if any effect of EW-
7197 isobserved on thesubcellulardistribution ofSmadsand that the effect of EW-7197 on 
ubiquitination ofSmad4 doesnotappearto bespecific.Reviewer1 also notesthatdose-dependency 
is not apparent from Figure 3D and would like to understand why the proteasome inhibitor does not 
substantially potentiate the Smad4 smear.ThisRevieweralso listsothervery important
experimentalshortcomingsand requestsforclarification thatrequire youraction. 
 
Althoughwewouldnormallynotallow asecondrevision,Iam preparedinthiscase,togiveyou
anotheropportunity to improve your manuscript, with the understanding that the Reviewer's 
concernsmustbe fully addressed with additionalexperimentaldata where appropriate and thatnext
version ofthemanuscriptwillundergo athird and finalround ofreview with theReviewer.
 
Asyouknow,EMBO MolecularMedicinehasa"scoopingprotection"policy,wherebysimilar
findings thatare published by others during review orrevision are nota criterion forrejection.
However,Idoaskyoutogetintouchwithusafterthreemonthsifyou havenotcompleted your
revision,to update us on the status.Please also contactus as soon as possible if similar work is 
published elsewhere
 
I look forward to seeing a revised form of your manuscriptas soon as possible.
 
 
***** Reviewer's comments ***** 
 
Referee#1(Remarks):
 
Theauthorshaveimprovedtheirmanuscript.However,Iam notconvincedbythethePLA and
ubiquitination experimentsand theconclusionsthataredrawn from them. 
 
Specificcomments:
1.Itisstillunclearwhethersingleprimary antibody incubationswereperformed asnegative
controls.When only one primary antibody istaken along thisshould notgive significantPLA 
signals.
2.A PLA signalisinterpreted by authorsasinteraction.Thisisincorrect.A positive signalin PLA 
withantibodiesagainsttwoproteinsonlytellsusthattheproteinsareincloseproximity.
3.Figure2.TGF-beta-induced Smad2/3 phosphorylation and Smad2, Smad3 and Smad4 
heteromericcomplex formation and nuclearaccumulation isinhibited by TGF-betareceptorkinase
inhibitors. Why do the authors observe only very little to no effect of EW-7197 on thesubcellular
distribution ofSmads?
4.In Figure3B and D EW-7197 inducesamoreintensesmearofpoly-ubiquitinated Smad4 in 
CD8+cells.ThesameassayshouldberepeatedwithCD4+cellsinwhichtheSmad4protein
downregulation isnotobserved.
5.Figure3B,lowerpanel.Thisfigureshowsthatupon Ew-7197 treatmentalso thetotalnumberof
proteinsthatgetubiquitinated increases.Thusthe effect of EW-7197 on ubiquitination ofSmad4 is
notspecific.Theauthorsneed to commentupon this.
6.Figure3C.CD4+ cellsarenotindicated in thisfigure.
7.Figure3F.Thetumorcellsdo respond to TGF-betaasshown by Smad2 phosphorylation in the 
left panel. However, how do the authors explain why there is no effect on the subcellular 
distribution ofSmad4 upon TGF-betaorEW-7197 treatment? Anexpectedresultwouldhavebeen
that upon TGF-betatreatmentmoreSmad4 PLA spotsaredetected in the nucleus,and thereverseEMBO MolecularMedicine  PeerReview ProcessFile- EMM-2013-02524
 
 
© EMBO 9 
upon EW-7197 treatment.
8.Figure3D.Thedosedependentisnotapparentfrom thisfigure:thereisno differencein Smad4 
down regulation with 2.0 versusthe5.0 dose.Itisunclearwhy proteasomeinhibitordoesnot
(greatly) potentiate the detection of a Smad4 smear. 
9.9.Figure3E.DoesEW-7197 havean effecton Smad4 subcellulardistribution? 
 
 
 
Referee#2(Remarks):
 
I'm very satisfied with the revisions performed by the authors.The quality and interpretability of the 
manuscripthasimproved significantly and Iconsiderit appropriate for publication. 
 
 
 
2nd Revision - authors'response 20 August2013
ResponsetoReferee1 
 
Wehavedoneourbesttorespondtothereferee’simportantremainingconcernsonthefirstrevised 
version.Weespecially thank therefereefortheimportantadviceson theexperimentsto detect
ubiquitination ofSmad4.Wehaveincluded thecommentsby therefereein bold,which arefollowed 
by ourresponsein theorderofthecontentsoftheconcerns raised by the referee:PLA (1,2),
ubiquitination experiments(4,5,8),subcellulardistributionsofSmads(3,7,9),and others(6).
Correctionsinthesecondrevisedversionareunderlinedandmarkedwithred. 
 
<PLA:comment1,2> 
1.Itis stillunclear whether single primary antibody incubations were performed as negative 
controls.When only one primary antibody istaken along thisshould notgive significantPLA 
signals.
Astherefereepointedout,wehadconfirmednobackgroundsignalswhen oneoftheprimary 
antibodieswasomitted in double recognitions(rabbitanti-Smad2,rabbitanti-Smad3,rabbitanti-
Smad4,mouseanti-ubiquitin,mouseanti-Smad2/3,respectively,incombinationwithPLA probe
anti-rabbitPLUS,PLA probe anti-mouse MINUS and ratanti-CD8antibody).Pleaserefertothe
explanation in line 8-9,page22 and theimagesin theattached originaldata.
 
2.A PLA signalisinterpreted byauthorsasinteraction.Thisisincorrect.A positivesignalin PLA 
withantibodiesagainsttwo proteinsonlytellsusthattheproteinsarein closeproximity. 
Wehavecorrectedthedescriptionsofallthecorrespondingparts,inwhichweusedtofollowthe
descriptionsby themanufacturerand thepublished papersin thepreviousversions
(http://www.olink.com/products/duolink/applications/protein-interactions, 
http://www.olink.com/products/duolink/publications).Accordingly,weadded theexplanation in line 
15-17,page7:“To confirm whetherSmad4 in closeproximity with ubiquitin by thetreatmentwith 
EW-7197 isubiquitinated,endogenousubiquitinated Smad4 wascaptured by UbiQapturematrices”.
Wecorrectedthedescriptionsbyreplacing“interactions”with “close proximity”. Please refer to the 
corrected parts:line 17-18 and line22 in page6,line11,14,and 15-19 in page7 in Resultssection,
line 3, page 22 in Materials and Methods section, Figure 2A-F,Figure3A inFigurelegendsinthe
second revised version.
 
<Ubiquitinationexperiments:4,5,8> 
4.In Figure3B and D EW-7197 inducesa moreintensesmearofpoly-ubiquitinated Smad4 in 
CD8+ cells.ThesameassayshouldberepeatedwithCD4+ cellsinwhichtheSmad4proteindown-
regulation is notobserved.EMBO MolecularMedicine  PeerReview ProcessFile- EMM-2013-02524
 
 
© EMBO 10
WerepeatedtheexperimentsusingCD8- and CD8+ dLN cellsforFigure 3B and the experiments
using CD4+ and CD8+ cellsforFigure3D.Weused two independentsamplesforeach group of
EW-7197 treatment(0 and 2.5 mg/kg)forbetterverification (Figure3B).Asshown,weconfirmed 
that the treatment with EW-7197 induced moreintensesmearsofubiquitinated Smad4 in CD8+ 
cellsthan those in CD8- cells(Figure 3B)and CD4+ cells(Figure 3D).Accordingly,we added the 
descriptionsin Resultsectionsin line 17-18,line24-25,page7,and Figure legend 3D: 
“Ubiquitination ofSmad4 wasenhanced significantly in CD8+ dLN cellsby thetreatmentwith EW-
7197,whereasitwasnotaltered in CD8- dLN cells(Fig 3B)”,“EW-7197 induced ubiquitination of
Smad4accompaniedwithproteindownregulationinactivatedCD8+ T cells,butnotCD4+ T cellsin
a dose dependentmanner(Fig 3D)”,and “IP-WesternblotshowsendogenousubiquitinatedSmad4
in CD4+ and CD8+ cellsstimulated with anti-CD3/CD28with/withoutEW-7197 and/orMG-132 for
3 days”.
 
5.Figure3B,lowerpanel.Thisfigureshowsthatupon Ew-7197 treatmentalso thetotalnumberof
proteinsthatgetubiquitinated increases.ThustheeffectofEW-7197 on ubiquitination of Smad4 is 
notspecific.Theauthorsneed to commentupon this.
Werepeatedtheexperimentstoblotwithanti-Ubantibody.Weusedtwoindependentsamplesfor
each group ofEW-7197 treatment(0 and 2.5 mg/kg)asexplained aboveand confirmed no 
significantdifferences in the totalubiquitinated proteins among the samples.We paid close attention 
to the lysate concentration (8×106 cellsfrom 10 mice/sample,in page 23,Western blotting and in 
vivo ubiquitination assay in Materialsand Methodssection, 5×106 cellsfrom 5-7 mice/samplewere
used in thepreviousversion)theexposuretimefortherepeated experiments. 
 
8.Figure3D.Thedosedependentisnotapparentfrom thisfigure:thereisno differencein Smad4 
down regulation with 2.0 versusthe 5.0 dose.Itisunclearwhyproteasomeinhibitordoesnot
(greatly) potentiate the detection ofa Smad4 smear.
Itwas presumably due to the relatively smallnumbers of the primary T cells used for 
immunoprecipitation in the first revised version (107 cells in 1 mlofIP buffer/sample).We repeated 
the IP experiments with more T cells (5×107 cellsin 1 mlofIP buffer/sample)to provide the clearer
results with a more intense Smad4 smear upon MG132 treatment(upper panel).Repeated Western 
blotswith anti-Smad4antibodyshowedthedose-dependentSmad4 down-regulation (middle panel).
Pleasealsorefertotheoriginalgelsattachedtothefirstrevisedversionshowingthedose-
dependency between 2.0 and 5.0 µM.
 
<SubcellulardistributionsofSmads:3,7,9> 
Weadded the more detailed descriptionsaboutthe subcellularlocalization ofSmadsin page 8 and 
the discussion on the differences of subcellular distributions of Smads in lymph node cells and in 
B16melanomacellsinpage14-15 in thesecond revised version.
 
3.Figure2.TGF-beta-induced Smad2/3 phosphorylation and Smad2, Smad3 and Smad4 
heteromericcomplexformation and nuclearaccumulation isinhibited byTGF-beta receptorkinase
inhibitors. Why do the authors observe only very little to no effect of EW-7197 on thesubcellular
distribution ofSmads? 
Thiscommentisonthe subcellular distribution of Smad2 and Smad3 in the draining lymph node 
cellsofmelanoma-bearing mice.
Astherefereepointedout,mostofC-terminally unphosphorylated Smad2 and Smad3 proteins were 
stilllocated in the nucleiofdraining lymph node cells when Smad4 was down-regulated by the oral
treatment with EW-7197.Lymphocytesareactivated with intensivestimulithrough T/B cell
receptors in combination with co-stimulatory molecules, and/or cytokine receptors, which activate 
the signallingpathwaysthrough serine/threoninekinases,such asMAPKsand PKC.Although these
kinasesphosphorylatethelinkerregionsorMH1 domainsofR-Smads,verylittleisknownabout
the signallingnetworksbetween theseserine/threoninekinasesand Smadsin lymphocytes.We
added the discussion on the nuclearlocalization ofC-terminally unphosphorylated R-SmadsintheEMBO MolecularMedicine  PeerReview ProcessFile- EMM-2013-02524
 
 
© EMBO 11
draining lymph nodecellsofmelanoma-bearing micetreated with EW-7197 in page14-15 with the 
references (Chang etal,2011;Heldin etal,2012;Matsuzaki,2013).
 
7.Figure3F.Thetumorcellsdo respond to TGF-beta asshown bySmad2 phosphorylation in the
left panel. However, how do the authors explain why there is no effect on the subcellular
distribution ofSmad4 upon TGF-beta orEW-7197 treatment? Anexpectedresultwouldhavebeen
that upon TGF-beta treatmentmoreSmad4 PLA spotsaredetected in thenucleus,and thereverse
upon EW-7197 treatment.
Thiscommentisonthe subcellular distribution of Smad4 in B16 cells in culture.
WeloweredtheintensityofgreenfluorescenceinB16cellstransfectedwithGFPtoshowthe
clearersubcellulardistribution ofSmad4 red PLA dots.We also quantified the expression ofSmad4 
in the cytoplasms and nucleiusing BlobFindersoftware,which proved theexpected tendency:more
Smad4PLA dotsinthenucleiuponTGF-β treatment(the expression ratio of nucleus to cytoplasm: 
3.48) and more Smad4 PLA dots in the cytoplasms upon EW-7197 treatment(the expression ratio of 
nucleusto cytoplasm:0.36).Please refer to Figure legend 3F.
 
9.Figure3E.DoesEW-7197 havean effecton Smad4 subcellulardistribution? 
Thiscommentisonthe subcellular distribution of Smad4 in B16 melanomas in vivo.
Wequantifiedtheexpression ofSmad4 protein in thecytoplasmsand nucleidetected by HRP/DAB 
methodusingImageJsoftware(explainedinHistology,MaterialsandMethodsinpage21).EW-
7197 inhibited thenucleartranslocation ofSmad4 in B16 melanomasasshown in theimages and 
the graph in Figure 3E (the expression ratio of nucleus to cytoplasm: 0.32) in the second revised 
version.Pleasereferto Figurelegend 3E.
 
<Others> 
6.Figure3C.CD4+ cellsarenotindicated in thisfigure.
Pleaseseetheupperblotslabelled “CD4+ cells”.
 
 
 
3rd EditorialDecision 23 August2013
ThankyouforthesubmissionofyourrevisedmanuscripttoEMBO MolecularMedicine.Wehave
now received theenclosed reportfrom therefereewho wasasked to re-assessit.Asyou willsee this
reviewer is now supportive and I am pleased to inform you thatwewillbeabletoacceptyour
manuscriptpendingthefollowingfinalamendments:
 
-Pleasecommentonthereferee'sconcern,includethisinthemaintextofthemanuscript,and
correctFigure 3B legend.
 
- PleaseindicateinFig. 2G thatthedatapresented doesnotcome from a single blotbutisassembled 
on figureby adding averticalblack barcrossing theblot. 
 
-Itappears thatSupporting Information Figure 14 is also an assembled figure made of severalpanels 
puttogether,pleasevisually clarify and ideally,provide the originalgels. 
 
Pleasesubmityourrevisedmanuscriptwithintwoweeks.Ilookforwardtoseeingarevisedform of
yourmanuscriptassoon aspossible. 
 
 
***** Reviewer'scomments***** 
 
Referee#1(Remarks):
 EMBO MolecularMedicine  PeerReview ProcessFile- EMM-2013-02524
 
 
© EMBO 12
Theauthorshave improved the manuscript,and answered most of my concerns. 
 
CommentsonFig.3B:
Upperpanel:Smad4isindicatedontheleftside;isthisSmad4modifiedbyubiquitin(non
ubiquitinated Smad4 monomershould notbedetected with theprocedurethatisused)? Is this band 
dueto non-specific sticking ofSmad4 oris this non-modifiedSmad4pulleddownwhenincomplex
withubiquitinatedSmad4andgetsseparatedanddetecteduponWesternblotanalysis? 
 
LowerpanelFig.3B isnotexplainedinFig.3B legend. 
 
 
 
3rd Revision - authors'response 25 August2013
ResponsetoReferee1 
 
Wedeeplyappreciateallthepreciouscommentsandinstructionsbytherefereeduringthewhole
processofreview.Wehaveincluded thecommentsby therefereein bold,which arefollowed by 
ourresponse.Wethank therefereeagain fortheprecioustimeand consideration. 
 
CommentsonFig.3B:
Upperpanel:Smad4isindicatedontheleftside;isthisSmad4modifiedbyubiquitin(non
ubiquitinated Smad4 monomershould notbedetected with the procedure that is used)? Is this band 
dueto non-specific sticking ofSmad4 or is this non-modifiedSmad4pulleddownwhenincomplex
withubiquitinatedSmad4andgetsseparatedanddetecteduponWesternblotanalysis? 
Astherefereepointedout,this method is not supposed to detect non-ubiquitinated proteins.Wehad 
meanttoindicatethemolecularweightofSmad4(70kD),butnotnon-ubiquitinated Smad4 in the
previousversion.
 WehavedeletedtheindicationofSmad4(pointingabitlowerthanthelowestband in theprevious
version)in thefigureto avoid misunderstandings.Instead,wehaveadded theinformation of
molecularweightofSmad4inthefigurelegend.
 
LowerpanelFig.3B isnotexplainedinFig.3B legend.
Wethanktherefereeforcarefulreading and instructions.Explanation for the lower panelhas been 
included in the figure legend.
 
 
 
 
 
