# Supplementary material for: Activin receptor-like kinase5 inhibition suppresses mouse melanoma by ubiquitin degradation of Smad4, thereby derepressing eomesodermin in cytotoxic T lymphocytes
Source: EMBO Mol Med. 2013 Oct 11;5(11):1720–39. doi: 10.1002/emmm.201302524 (PMC3840488; doi:10.1002/emmm.201302524)
Supplement: Supplementary file 5 [file emmm0005-1720-SD5.txt]

Supporting Information 
 
Supporting Materials and Methods ----------------------------------------- Page2 
 
Supporting Materials and Methods ----------------------------------------- Page3 
 
Supporting Information Table I. --------------------------------------------- Page4 
 
Supporting Information Table II. -------------------------------------------- Page5 
 
Supporting Information Table III. ------------------------------------------- Page6 
 
Supporting Information Figure1. ------------------------------------------- Page7 
 
Supporting Information Figure2. ------------------------------------------- Page8  
 
Supporting Information Figure3. ------------------------------------------- Page9 
 
Supporting Information Figure4. ------------------------------------------- Page10 
 
Supporting Information Figure5. ------------------------------------------- Page11 
 
Supporting Information Figure6. ------------------------------------------- Page12 
 
Supporting Information Figure7. ------------------------------------------- Page13 
 
Supporting Information Figure8. ------------------------------------------- Page14 
 
Supporting Information Figure9. ------------------------------------------- Page15 
 
Supporting Information Figure10. ------------------------------------------ Page16 
 
Supporting Information Figure11. ------------------------------------------ Page17 
 
Supporting Information Figure12. ------------------------------------------ Page18 
 
Supporting Information Figure13. ------------------------------------------ Page19 
 
Supporting Information Figure14. ------------------------------------------ Page20 
 
Supporting Information Figure15. ------------------------------------------ Page21 
 
 
 
 
 
 
 
 
 
-1-SupportingMaterials and Methods 
Detection of cell cycleand apoptosis of B16 cells 
B16 cells were cultured inthe absence orpresence ofTGF- (0, 0.5, 1.0, 5.0 ng/ml) and/or
EW-7197 (0, 0.25, 0.5, 1.0 M). For cell cycle analysis, DNA content was determined by
Propidium iodide(PI) (BD Pharmingen). Briefly, B16 cells werefixed by cold 80% ethanol 
overnight at -20°C. Fixed cells werewashedtwiceinphosphate-buffered saline(PBS),1% 
bovineserum albumin (BSA), and then resuspended inPIsolution inPBS containingRNase
A (0.1 mg/ml; Sigma-Aldrich). Phosphatidylserine exposurewas measured usingAnnexin V
Apoptosis Detection Kit APC (eBioscience). B16 cells were resuspended in 1 binding 
buffer (105 cells/100 L) and incubated with Annexin V-APC for 15 minutes at room
temperature in the dark. Cells were washed, resuspended in 1 binding buffer (200 l). 
Propidium iodide (PI) staining solution was added into each sample and analyzed by
flowcytometryimmediately. 
-2-SupportingMaterials and Methods 
Knockdown of Smurf1 and Smurf2 byshRNA 
Theshort hairpin RNA (shRNA)sequences specificforendogenous Smurf1 and Smurf2 are
described previously (Lee YS et al, 2011). To generate shRNAs specific for endogenous 
Smurf1 and Smurf2, double-stranded oligomers containingrestriction enzyme sites, asense 
sequence, and a loop sequence with its antisense sequencewere designed and cloned into 
AgeI and EcoRI sites of the pLKO-puro vector (Clontech). Lentiviruses expressing each 
shRNA were produced by a lentiviral packaging system from Invitrogen. Lentivirus 
expressing mutant Gfp shRNA was used as a negative control for lentivirus infection. 
Expression levels of Smurf1 and Smurf2 mRNA were measured by real-time quantitative 
PCR with the primers: Smurf1 5'-TGCCATCAGCAGATTGAAAG-3', 5'-
GTTCCTTCGTTCTCCAGCAG-3', Smurf2 5'-GTGAAGAGCTCGGTCCTTTG-3', 5'-
TCGCTTGTATCTTGGCACTG-3'
-3-SupportingInformation Table I
-4-
Table I. Primersequences forquantitative RT-PCR 
Gene Sense primer Antisense primer 
Gapdh TGGTGAAGGTCGGTGTGAAC CCATGTAGTTGAGGTCAATGAAGG 
T-bet  GCCAGGGAACCG CTTATATG GACGATCATCTGGGTCACATTGT 
Eomes TGAATGAACCTTCCAAGACTCAGA GGCTTGAGGCAAAGTGTTGACA 
Ifng  ACTGGCAAAAGGATGGTGAC GACCTGTGGGTTGTTGACCT 
Gzmb GGACTGCAAAGACTGGCTTC ATAACATTCTCGGGGCACTG 
Prf1 TTTCGCCTGGTACAAAAACC AGGGCTGTAAGGACCGAGAT 
Fasl CATCACAACCACTCCCACTG GTTCTGCCAGTTCCTTCTGC 
Smad4 GCAGCTCTTGGATGAAGTCC GGCAGCAAACACATCTCTCA SupportingInformation Table II
-5-
Table II. Primersequences forthe proximal promoter regions ofEomes 
Eomes promoter Sense primer Antisense primer 
-2.0 kb 
TTTGGTACCCTGTGCCACGCCAGCG
TTTCC
AAACTCGAGGCTTTAGCGAATCGCAG
ACGG 
-0.7 kb 
TTTGGTACCATGTTCGCAGACTTCA
AACCC 
AAACTCGAGGCTTTAGCGAATCGCAG
ACGG 
-0.37 kb 
TTTGGTACCTGTGAGTGTAGGGGTC
CTGA
AAACTCGAGGCTTTAGCGAATCGCAG
ACGG 
-0.23 kb 
TTTGGTACCTTTCTTGCGGAAGGAA
AGG 
AAACTCGAGGCTTTAGCGAATCGCAG
ACGG SupportingInformation Table III
-6-
Table III. Primersequences for ChIP 
Eomes promoter Sense primer Antisense primer 
-912 to -720 AGTCTCAACAATGGGGTCGT CGTGTGAGTGTGCATGTCTG 
-680 to -449 GGGTCGTAGAAACCCTAGAAATCA GAGACAGGGTCTCCCATGGA 
-538to -321 ATCCTCCACAGACATGCACA GTTCTTAGCCCCAGGGAGAC
-239 to -86 AGAGCACTGGGTGCTACTGGTT CCCTTCGCTCCCAGCAT 
-172 to +72 CTGCCCTCTCCACGCCAGGT AAACAGCAGGGCAGGAGCCG SupportingInformation Figure1 
Supporting Information Figure1. Detection of lymph nodemetastsis. Dot plots byFACS 
analyses show GFP+CD11c-, GFP+CD11b-,andGFP+B220-cells inthedLNsofmelanoma-
bearingmicethreeweeks afterinoculation. 
GFP
 
CD11c 
5.12 0.30
5.53
0.18 0.18
5.59
0.41 0.30
6.87
0 2.5 75 (mg/kg) 
EW-7197 LY-2157299 
GFP
 
CD11b
4.50 0.37
7.50
0.37 0.16
5.04
0.85 0.33
7.14
GFP
 
B220
4.60 0.38
43.14
0.80 0.25
31.21
0.94 0.12
29.34
-7-SupportingInformation Figure2 
PI
 
AnnexinV 
0.64 1.51
3.98
0.74 1.10
3.10
1.07 0.99
3.52
1.04 1.07 
4.24 
0 0.5 1.0 5.0 (ng/ml)TGF-β 
PI
 
Annexin V 
0.64 1.51
3.98
0.99 1.01
4.57
0.87 1.00
4.53
0.30 1.60
4.96
0 0.25 0.5 1.0 (μM) EW-7197
A
PI 
0 0.25 0.5 1.0 (μM) EW-7197
PI 
0 0.5 1.0 5.0 (ng/ml)TGF-β B 
Supporting Information Figure 2. TGF-β does notaffectapoptosis and cell cycleof 
B16 cells. B16 cells weretreated with TGF-β (0, 0.5, 1.0, 5.0 ng/ml)orEW-7197 (0, 0.25, 
0.5, 1.0 μM) for72 h. A. Apoptosis was determined by Annexin Vand PI staining. B. 
Cell cyclewas determinedbyPIstainingusingflowcytometry.
-8-Supporting Information Figure3. Oral administration of EW-7197 suppressesmelanoma and 
LNmetastaseswith enhanced CTL activity. Dataareshownas mean + SEM (n =5-10/group). P
values werecalculated by2-tailed unpaired Student’s t test. A. Total and CD8+ cell numbers ofLNs 
and spleens in the melanoma-bearing mice. Representative dot plots of CD4/8 are shown. B. 
Percentages of CD4/8 subsets in the non-dLNs and spleens. C. Percentages of effector T cell 
subsets inthedLNs. D,E. qPCR analyses for mRNA levels ofthe cytolyticmolecules in thedLNs 
andthe non-dLNs. F. Representative FSC/SSC contourplots of enriched tumor-infiltrated cells by
densitygradient centrifugation. 
SupportingInformation Figure3 
D 
0
0.002
0.004
0.006
0.008
Perforin Granzyme B FasL
m
RN
A 
ex
pr
es
sion
 
n
or
m
ali
ze
d
to

GAP
DH
 
P=0.0043
P=0.023 
0mg/kg 
2.5mg/kg 
EW-7197
B 
0
10
20
30
40
50
CD4 CD8
Po
sit
ive

ce
lls
 
in 
th
e
 
non
-
dr
ainin
g
lym
ph

n
od
es
 
(%
)
P=0.021
0
10
20
30
40
50
CD4 CD8P
os
itiv
e
ce
lls
 
in 
sp
lee
n
s 
(%
)
P=0.036
0
5
10
15
20
T-bet GATA3 Foxp3+
CD25+
RORγt RORγt Pr
op
or
tion

of
 
 
po
sit
ive

ce
lls
 
in 
CD
4+
 
or

CD
8+
 
ce
lls
 
(%
) CD4+ T cells CD8+ T cells 
F 
A
0 0.5 1 1.5
2.5
0
Numberof lymphnodecells (107)
EW
-
71
97

(m
g/
kg
)
0 5 10 15
2.5
0
EW
-
71
97

(m
g/
kg
)
CD8+ cells 
Numberof spleencells (107)
CD8
 
CD4 
14.60
24.45 
28.86
25.73
0 2.5 (mg/kg)EW-7197
CD8
 
CD4 
8.91
16.62 
18.60 
16.03
0 2.5 (mg/kg)EW-7197
 Lymphnode Spleen
-9-
0
0.002
0.004
0.006
0.008
Perforin Granzyme B FasL
m
RN
A 
ex
pr
es
sion
 
n
or
m
ali
ze
d
to

GAP
DH
 
P=0.038 
P=0.03
P=0.011
DrainingLymphnode NondrainingLymphnode 
C 
E
SSC

FSC
1.03 20.82
0 2.5 (mg/kg)EW-7197
0
5
10
15
20
0 2.5
Pr
op
or
tion

of
 
 
th
e
ce
lls
 
 
in 
lym
ph
oid 
ga
te

(%
) P=0.004
EW-7197 (mg/kg)SupportingInformation Figure4 
A
B 
C 
D Smad2/3 &Smad4 interaction 
0 2.5 (mg/kg)
5μm 50 μm 
 pSmad3 
0 2.5 (mg/kg) 
5μm 50 μm 
0 2.5
pSmad2 (mg/kg) 
5μm 50 μm 
Cytoplasm 
Nucleus 
pSmad2
(mg/kg) 
M
e
a
n
P
L
A
 s
ign
a
ls
 
0
100
200
300
400
500
0 2.5
P=0.012 
EW-7197
M
e
a
n
P
L
A
 s
ign
a
ls
 
0
100
200
300
400
500
0 2.5 (mg/kg)
pSmad3
P=0.006
EW-7197
Smad4
(mg/kg)
M
ea
n

PL
A 
sign
als
 

0
100
200
300
400
500
0 2.5
P=0.006
EW-7197
0
100
200
300
400
500
0 2.5
M
ea
n

PL
A 
sign
als
 
 
(mg/kg) 
P=0.006
Smad2/3, Smad4interaction 
EW-7197
EW-7197
EW-7197
EW-7197
 CD8, Smad4
0 2.5 (mg/kg)
5μm 50 μm 
EW-7197
Supporting Information Figure4. Oral administration of EW-7197 inhibitsTGF-β signaling
and downregulates Smad4 in spleen cells of melanoma-bearing mice. A-D. Expression of
phospho-Smad2, phospho-Smad3, Smad4, and theinteraction between Smad2/3 and Smad4 from 
EW-7197-treated micewas determined by PLA. Images were acquired byconfocal microscope, 
LSM700 (scalebars: 5 μm, 50 μm). Graphs showthequantification ofthe red dots expressed in 
nucleus andcytoplasm. Dataareshownas mean +SEM (n =5/group). Pvalues werecalculated 
by2-tailedunpairedStudent’s t test. 
-10-SupportingInformation Figure5 
Supporting Information Figure 5. Oral administration of LY-2157299 inhibits TGF-β 
signaling and downregulates Smad4 in dLN cells of melanoma-bearing mice. A-D. 
Expression of phospho-Smad2, phospho-Smad3, Smad4, and the interaction between Smad2/3 
and Smad4 in dLN cells from vehicle- or LY-2157299-treated mice was determined by PLA. 
Images were acquired by confocal microscope, LSM700 (scale bars: 5 μm, 50 μm). E. Smad4
and-Actin indLNcells from vehicle- or LY-2157299-treated miceweredetected by Western 
blotting. 
A
0 75 (mg/kgbid)
5μm 50 μm 
LY-2157299 
CD8, pSmad2
B 
0 75 (mg/kgbid)
5μm 50 μm 
LY-2157299
CD8, pSmad3 
C 
0 75 (mg/kgbid) 
5μm 50 μm 
LY-2157299 
CD8, Smad4
D 
0 75 (mg/kgbid)
5μm 50 μm 
LY-2157299
CD8, Smad2/3 &Smad4 interaction 
Smad4 
β-Actin 
0 75 LY-215799 (mg/kgbid)
Lymphnodecells 
E
-11-SupportingInformation Figure6 
0 75 (mg/kgbid)
5μm 50 μm 
LY-2157299
CD8, Smad4 &Ubiquitin interaction 
Supporting Information Figure6. LY-2157299 induces Smad4 ubiquitination in dLNcells of
melanoma-bearing mice. Interaction between Smad4 and ubiquitin indLNcells ofvehicle-or
LY-2157299-treated melanoma-bearingmicewas determined byPLA. Images wereacquired by
confocal microscope, LSM700 (scalebars: 5 μm, 50 μm). 
-12-SupportingInformation Figure7 
Supporting Information Figure7. R-Smads arenotubiquitinated in dLNcells of EW-7197-
treated melanoma-bearing mice. Interaction between Smad2 and ubiquitin or Smad3 and 
ubiquitin indLNcells ofvehicle-orEW-7197-treated melanoma-bearingmicewas determined 
byPLA. Images wereacquired byconfocal microscope, LSM700 (scalebars: 5 μm, 50 μm). 
-13-
CD8, Smad2 &Ubiquitin interaction 
0 2.5 (mg/kg)EW-7197
5μm 50 μm 
CD8, Smad3 &Ubiquitin interaction 
5μm 50 μm 
0 2.5 (mg/kg)EW-7197SupportingInformation Figure8 
Supporting Information Figure8. Smurf1 and Smurf2 arenot involved in degradation of
Smad4 byALK5 inhibition. KnockdownofSmurf1 and/orSmurf2 by shRNA was confirmed by
qPCR. Western blots show Smad4 and -Actin in CD8+ T cells stimulated with anti-CD3/28 
antibodies with orwithout EW-7197 invitro. 
-14-
m
RN
A 
ex
pr
es
sion

 
n
or
m
ali
ze
d
to

GAP
DH


0
0.001
0.002
0.003
0.004
0.005
Smurf1 Smurf2
shGfp
shSmurf1 
shSmurf2 
shSmurf1shSmurf2 
Smad4
β-Actin 
0EW-7197 0 0 0 5.0 5.0 5.0 5.0 (μM)SupportingInformation Figure9 
A
B 
0
5
10
15
20
T-bet GATA3 Foxp3+ CD25+ RORγt RORγt 
Pr
op
or
tion

of
 
po
sit
ive

T 
ce
lls
 
(%
) 
CD4+  T cells CD8+ T cells 
Cd4Cre;Smad4+/+  
Cd4Cre;Smad4+/fl  
Cd4Cre;Smad4fl/fl  
0
10
20
30
40
50
CD4 CD8 CD19 Gr-1 CD11b DX5 CD11c
Po
sit
ive

ce
lls
 
in 
th
e
 
 
non
-
dr
ainin
g
lym
ph

n
od
es
 
(%
)
P=0.006
0
10
20
30
40
50
CD4 CD8 CD19 Gr-1 CD11b DX5 CD11cPo
sit
ive

ce
lls
 
in 
th
e
sp
lee
n

(%
) 
P=0.006 
Cd4Cre;Smad4+/+  
Cd4Cre;Smad4+/fl  
Cd4Cre;Smad4fl/fl  
Supporting Information Figure 9. Tcell-specific Smad4 deletionsuppressesmelanoma andLN
metastases with enhancedCTLactivity. Data are shown as mean + SEM (n = 25/group). Pvalues
were calculated by2-tailedunpaired Student’s t test. A. Percentages of immune cellsubsetsin the
non-dLNs and spleens (n =25/genotype).  B. Percentages of effector T cell subsets in the dLNs.  C. 
qPCRanalyses for mRNAlevels of the cytolytic molecules inthe dLNs. D. Representative FSC/SSC
contour plots of enriched tumor-infiltrated cellsbydensitygradient centrifugation.
-15-
Cd4Cre;Smad4+/+ 
Cd4Cre;Smad4fl/fl 0
0.001
0.002
0.003
0.004
0.005
0.006
Perforin Granzyme B FasL
P=0.037 
P=0.032
P=0.021
m
RN
A 
ex
pr
es
sion

n
or
m
ali
ze
d
to

GAP
DH
 
C 
D 
SSC

FSC
Cd4Cre;Smad4+/+ Cd4Cre;Smad4fl/fl 
1.14 8.75 Prop
ort
ion 
of
 
 
the 
cel
ls
 
in 
lym
phoid 
gat
e 
(%
)
0
2
4
6
8
10
12
Cd4Cre; 
Smad4 
+/+ fl/fl
P=0.008
DrainingLymphnode Supporting Information Figure 10. Upregulation of Eomes in CD8+ T cells by ALK5 
inibition orTcell-specific Smad4 deletion. A. Representativedotplotsshowtheexpression
of Eomes, T-bet, and IFN- in dLN CD8+ cells of vehicle- or EW-7197-treated melanoma-
bearingmice. B. Representativedotplotsshowtheexpression ofEomes, T-bet,and IFN-in
dLN CD8+ cells of Cd4Cre;Smad4+/+ or Cd4Cre;Smad4fl/fl  mice. C. Representative 
histogramsshowtheexpressionofEomes, T-bet, and IFN-indLNCD8+ cells ofvehicle-or 
LY-2157299-treated melanoma-bearingmice. D. qPCRanalyses formRNA levels indLNcells 
ofvehicle-orEW-7197-treated melanoma-bearingand Cd4Cre;Smad4+/+orCd4Cre;Smad4fl/fl 
mice(n =10/group, n =10/genotype). 
75mg/kgbid 
(MFI:15.57)
0 mg/kg
(MFI:10.45)
Isotype
75mg/kgbid 
(MFI:12.94) 
0 mg/kg
(MFI:11.09) 
Isotype 
75mg/kgbid 
(MFI:7.58) 
0 mg/kg 
(MFI:6.66) 
Isotype
Eomes T-bet IFNγ 
LY-2157299 LY-2157299 LY-2157299 
SupportingInformation Figure10 
-16-
IFN
-
γ
 
Eomes 
2.72 1.10
5.46
1.82 1.62
9.21
0 2.5 (mg/kg)EW-7197
2.89 0.73
1.82
2.83 0.56
1.90IFN
-
γ
 
T-bet 
Cd4Cre;Smad4fl/fl Cd4Cre;Smad4+/+ 
2.44 
3.44 7.68 
2.73 5.50 5.14 
IFN
-
γ
 
Eomes 
0.33 
0.58 0.72 
0.31 7.85 6.74 
IFN
-
γ
 
T-bet 
A B 
C 
0
0.002
0.004
0.006
Eomes T-bet IFN-γ 
P=0.04
Cd4Cre;Smad4+/+ 
Cd4Cre;Smad4fl/fl 
0
0.002
0.004
0.006
Eomes T-bet IFN-γ 
m
RN
A 
ex
pr
es
sion

 
n
or
m
ali
ze
d
to

GAP
DH


P=0.013
0mg/kg 
2.5mg/kg 
EW-7197
D 
DrainingLymphnode 
Draininglymphnode 
CD8+ gate
Draininglymphnode 
CD8+ gate SupportingInformation Figure11 
IFN
-
γ
 
Eomes 
IFN
-
γ
 
Eomes 
1.88 0.02
0.28
2.10 0.02 
0.26 
1.03 0.05
0.68
1.15 0.01 
0.77 
0.66 0.04
0.85
0 2.5 (mg/kg)
Cd4Cre;Smad4+/fl Cd4Cre;Smad4+/+ Cd4Cre;Smad4fl/fl 
EW-7197
Supporting Information Figure11. Eomes is notexpressed in CD4+cells in thedLNs
of melanoma-bearing mice. Representative dot plots showtheexpression ofIFN- and 
Eomes in CD4+ cells from vehicle-treated, EW-7197-treated, Cd4Cre;Smad4+/+, 
Cd4Cre;Smad4+/fl, and Cd4Cre;Smad4fl/flmice.  
-17-
DraininglymphnodeCD4+ gateSupportingInformation Figure12 
Supporting Information Figure12. Characterization of TILs. TILs subsets inmelanomas 
of control, EW-7197-treated or Smad4-/- mice were determined by flowcytometry. Graphs 
showthepercentages ofpositivecells. A. Percentages ofimmune cell subsets inTIL gates 
weredetermined by flowcytometry. B. Percentages ofT-bet+ orFoxp3+CD25+ inCD4+ TIL
gatesweredetermined byflowcytometry. 
-18-
0mg/kg 
2.5mg/kg 
EW-7197
Cd4Cre;Smad4+/+ 
Cd4Cre;Smad4fl/fl 
0
2
4
6
8
10
12
T-bet Foxp3+
CD25+
Prop
ort
ion 
of
 
 
pos
iti
ve 
cel
ls
 
in 
CD
4+
 
TI
Ls
 
(%
)
0
2
4
6
8
10
12
T-bet Foxp3+
CD25+
Pr
op
or
tion

of
 
 
po
sit
ive

ce
lls
 
 
in 
CD
4+
 
TI
Ls
 
(%
)
A B 
0
10
20
30
40
50
CD4 CD8 B220 Gr-1 CD11b DX5 CD11c
Po
sit
ive

ce
lls
 
in 
th
e
TI
Ls
 
(%
)
Cd4Cre;Smad4+/+ 
Cd4Cre;Smad4fl/fl 
0
10
20
30
40
50
CD4 CD8 B220 Gr-1 CD11b DX5 CD11cP
os
itiv
e
ce
lls
 
in 
th
e
TI
Ls

(%
)
0mg/kg 
2.5mg/kg 
EW-7197
P=0.03
P=0.003
P=0.01
P=0.007SupportingInformation Figure13 
Supporting Information Figure 13. Deletion of CD8+Tcells, CD4+Tcells, NKcells in 
vivo. C57BL/6 mice were i.p. injected with control, anti-CD8, anti-CD4, or anti-asialo 
GM1 antibody at day-4, 0, 7, and 14 ofmelanoma inoculation (day0), with vehicleor 
EW-7197 from 4 days afterinoculation ofGFP-expressingB16 cells (2105)into theleft 
lowerabdomen (n =5-8/group).Dataareshown as mean +SEM.A.Representative dot 
plots areshownforeach antibodytreatment. B. Graphs showthe percentages ofimmune 
cell subsets. -19-
0
10
20
30
40
50
60
CD4 B220 Gr-1 CD11b Dx5 CD11c
Po
sit
ive

ce
lls
 
in 
th
e
 
 
dr
ainin
g
lym
ph

n
od
es
 
(%
) Control  IgG 
0
10
20
30
40
50
60
CD4 B220 Gr-1 CD11b Dx5 CD11c
Po
sit
ive

ce
lls
 
in 
th
e

 
dr
ainin
g
lym
ph

n
od
es
 
(%
) Anti-CD4 
0
10
20
30
40
50
60
CD4 B220 Gr-1 CD11b Dx5 CD11c
Po
sit
ive

ce
lls
 
in 
th
e

 
dr
ainin
g
lym
ph

n
od
es
 
(%
)
0mg/kg 
2.5mg/kg 
EW-7197
Anti-asialoGM1
0
10
20
30
40
50
60
CD4 B220 Gr-1 CD11b Dx5 CD11c
Pos
iti
ve 
cel
ls
 
in 
the

 
dra
ini
ng 
lym
ph 
node
s 
(%
) Anti-CD8 B 
Control IgG
0.56
54.07
0.10
58.61CD8
 
CD4 
CD8
 
CD4 
0.96
70.07
1.07
58.61
CD8
 
CD4 
20.65
41.42
26.58 
28.77
Anti-CD8 
Anti-CD4 
Anti-asialoGM1
CD8
 
CD4 
0 2.5EW-7197 
28.49 
22.10
48.25
24.82
(mg/kg)
CD3
 
DX5
2.362.24
CD3
 
DX5
0.54 0.48
CD3
 
DX5
2.062.39
A
2.40 2.14 CD3
 
DX5
0 2.5EW-7197 (mg/kg)SupportingInformation Figure14 
450 bp 
400 bp Smad4
Cd4Cre 427 bp 
500 bp 
Smad4deletion
CD3+ T cells 
CD4+ T cells 
CD8+ T cells 
Supporting Information Figure 14. T cell-specific Smad4 deletion. Genomic DNA
was obtained from CD3+ Tcells, CD4+Tcells, and CD8+Tcells sorted byMACS from 
the spleens and superficial LNs of Cd4Cre;Smad4+/+, Cd4Cre;Smad4+/fl, and 
Cd4Cre;Smad4fl/fl mice. Deletion of the Smad4 gene was confirmed by PCR by the 
primers reported inthereferences (Kim et al, 2006; Leeet al, 2001; Yanget al, 1999).  
-20-SupportingInformation Figure15 
Supporting Information Figure15. Effectof Smad4 onPMA/ionomycin-stimulated 
CD8+ T cells. CD8+ cells from the indicated mice were stimulated with PMA and 
ionomycin for3 days. A, B. Representativedot plots showEomes/IFN-, T-bet/IFN-in 
CD8+ cells from Cd4Cre;Smad4+/+/Cd4Cre;Smad4fl/fl mice (n = 2/genotype). C. qPCR
analyses for Eomes, T-bet, and IFN- mRNA levels in CD8+ cells from 
Cd4Cre;Smad4+/+/Cd4Cre;Smad4fl/flmice(n=2/genotype).
-21-
Eo
m
es
 
IFN-γ 
T-
bet
 
IFN-γ 
A B 
C 
Cd4Cre;Smad4+/+ Cd4Cre;Smad4fl/fl 
PMA  
Ionomycin 
stimulation
6h
24h
48h
Cd4Cre;Smad4+/+ Cd4Cre;Smad4fl/fl 
PMA  
Ionomycin 
stimulation
6h
24h
48h
6.32
1.22 
0.61 11.86 
0.81
0.68
4.25
6.61
0.81 8.40
6.34
1.63
4.53
6.53 
0.98 8.71
6.50
1.68
0.66
1.76
0.07 1.06
1.39 
0.11 
12.83 
3.97
3.61 11.60
4.09 
3.21 
5.60
7.84
0.88 5.58
7.82 
0.53 
0
5
10
15
20
6 24 48
Pr
op
or
tion

of
 
T-
bet
+
 
ce
lls
 
in 
CD
8+
 
T 
ce
lls
 
(%
)
0
5
10
15
20
6 24 48
Pr
op
or
tion

of
 
IFN
-
γ
+
 
ce
lls
 
in 
CD
8+
 
T 
ce
lls
 
(%
)
Pr
op
or
tion

of
 
Eo
m
es
+
 
ce
lls
 
in 
CD
8+
 
T 
ce
lls
 
(%
)
0
5
10
15
20
6 24 48
P=0.023 
P=0.039
P=0.041
0
0.002
0.004
0.006
0.008
6 24 48
m
RN
A 
ex
pr
es
sion
 
n
o
rm
ali
ze
d
to

GAP
DH
 
0
0.003
0.006
0.009
0.012
6 24 48
0
0.002
0.004
0.006
0.008
6 24 48
P=0.02
P=0.009 P=0.002 
Eomes T-bet IFN-γ 
(h) (h) (h) 
(h) (h) (h) 
